# Supplementary material for: P selectin promotes SARS-CoV-2 interactions with platelets and the endothelium
Source: J Clin Invest. 2025 Nov 17;135(22):e184514. doi: 10.1172/JCI184514 (PMC12618076; doi:10.1172/JCI184514)
Supplement: Supporting data values [file jci-135-184514-s058.xlsx]

## Sheet: Fig. 1F
MOI	ARL4C			LRRC29			RPS16			MRPS7			ATP5I			NEG
12.5	82.4193	73.5815	42.51	104.785	79.3842	30.882	61.5486	60.6918	45.893	47.8321	80.9306	41.015	67.2559	58.8755	28.34	45.4176	50.7021	23.1225
2.5	95.2982	87.773	51.451	105.908	83.1575	45.133	74.8701	72.6636	62.724	64.1036	86.9875	55.262	74.8282	72.9153	36.233	52.472	55.5949	36.7675
0.5	106.501	97.1072	82.062	106.214	101.99	54.545	97.7969	87.6648	74.623	79.8003	91.2169	75.774	86.2187	83.829	43.793	68.7985	78.7741	57.821
0.1	113.007	103.549	114.81	113.451	109.527	73.787	98.8652	105.213	107.24	96.1133	96.2865	100.94	89.7846	88.9523	58.612	69.9329	96.786	68.8425
0.02	111.713	106.612	144.1	106.968	111.264	80.114	108.134	99.0259	115.8	104.945	94.8709	125.81	96.8994	97.7671	86.42	92.0983	101.898	87.1615

## Sheet: Fig. 1G
MOI	CLEC10A			KCNIP3			SELP			NEG
12.5	100.325	91.7411	34.695	68.738	73.3318	41.9	77.2277	72.3961	34.354	45.4176	50.7021	23.1225
2.5	97.6469	99.3307	46.612	79.9458	86.3141	46.533	86.121	86.2758	44.655	52.472	55.5949	36.7675
0.5	112.899	117.636	64.029	91.693	94.523	58.966	93.2085	97.7837	68.793	68.7985	78.7741	57.821
0.1	125.239	122.076	87.715	99.4074	105.802	76.794	110.828	99.6178	78.714	69.9329	96.786	68.8425
0.02	106.234	106.194	103.12	97.3133	107.008	108.22	108.541	94.8622	127.52	92.0983	101.898	87.1615

## Sheet: Fig. 1I
ARL4C	CLEC10A	KCNIP3	LRRC29	MRPS7	RPS16	SELP
0.942353	1.99059	1.81622	1.64578	1.33116	0.867935	1.98184
1.09749	1.53104	1.50768	1.48633	1.29265	1.3454	3.49964

## Sheet: Fig. 2C
GFP	SELP-GFP
0.389933	26.1463
0.412493	40.8309
0.651971	42.4658

## Sheet: Fig. 2F
	MERS			SARS-CoV-1			SARS-CoV-2 (A2.2)			SARS-CoV-2 (Delta)
GFP	SELP-GFP	ACE2-GFP	GFP	SELP-GFP	ACE2-GFP	GFP	SELP-GFP	ACE2-GFP	GFP	SELP-GFP	ACE2-GFP
1456	1907	1315	1617	3145	2587	1798	3092	3044	1827	3284	4826
1385	2110	1232	1685	2720	2452	1796	3030	2791	1732	3197	4477
1397	2212	1260	1474	3111	2626	1697	3184	2911	1722	3066	4401

## Sheet: Fig. 2I
Control	Tixagevimab	Cilgavimab	Sotrovimab
91.0944	69.5473	77.0642	86.4055
96.5665	67.4897	74.656	96.4286
94.3133	70.3704	67.0872	90.8986

## Sheet: Fig. 3B
Pseudo	GFP			SELP-GFP			ACE2-GFP
No virus	0.2626	0	0	0.07928	0	0.01509	0.005871	0.07637	0.005531
1:20	0.002475	0.01817	0.07841	0.002378	0	0	4.075	4.697	5.323
1:10	0	0.03435	0.005367	0.1369	0.03615	0.07108	10.99	10.84	10.92
1:5	0.06649	0.03986	0	0.02602	0.02863	0.0116	18.67	17.51	16.99

## Sheet: Fig. 3C
MOI	GFP			SELP-GFP
0.0008	96.2	99.5	99.8	99.1	109	96.1
0.004	87.5	93	96.5	97.1	109.7	97
0.02	83.3	90.3	92	96.1	105	90.6
0.1	76.7	83.1	84.7	93.6	98.5	91.7
0.5	71.2	78.9	77.8	88.3	94.5	89.4
2.5	70.1	69.8	73.6	82.5	89.3	89.7

## Sheet: Fig. 3D
	GFP			SELP-GFP
0.00016	101.7	101.5	105.8	106.2	105	97.2
0.0008	91.4	92.9	98.3	98.4	103.8	96.8
0.004	86	85	94.9	95	98.6	94.2
0.02	74.5	82	88.1	91.2	100.2	103.2
0.1	72	76	82.4	87.3	92.3	94.2
0.5	67	65.4	72.3	76.7	84.3	85.2

## Sheet: Fig. 3E
GFP	SELP-GFP
12.75	8.38
17.4342	13.8158
20.0373	12.069
7.57166	4.07

[truncated: 29 more sheets: Fig. 3F, Fig. 3H, Fig. 4D, Fig. 4E, Fig. 4G, Fig. 4I, Fig. 5D, Fig. 5F, Fig. 5G, Fig. 6E, Fig. 6F, Fig. 6G, Fig. 6H, Fig. 6I, Fig. 6J, Sfig. 1D , Sfig. 1E, Sfig. 1G, Sfig. 1H, Sfig. 3A …]
